# Supplementary material for: Effects of Microbial Inoculants on Carbon, Nitrogen, and Phosphorus Stoichiometry of Soil Aggregates
Source: Microorganisms. 2026 Mar 4;14(3):583. doi: 10.3390/microorganisms14030583 (PMC13029648; doi:10.3390/microorganisms14030583)
Supplement: Supplementary file 1 [file microorganisms-14-00583-s001.zip]

Archive with 1 entries (1 files):
- microorganisms-4111096-supplementary.pdf
